# Supplementary material for: Complete Chloroplast Genomes of Ampelopsis humulifolia and Ampelopsis japonica: Molecular Structure, Comparative Analysis, and Phylogenetic Analysis
Source: Plants (Basel). 2019 Oct 14;8(10):410. doi: 10.3390/plants8100410 (PMC6843361; doi:10.3390/plants8100410)
Supplement: Supplementary file 1 [file plants-08-00410-s001.zip]

Archive with 15 entries (12 files):
- plants-594329-SI/
- plants-594329-SI/supplementary materials/
- plants-594329-SI/supplementary materials/Table S1. Codon usage.xlsx
- plants-594329-SI/supplementary materials/Table S2. Tandem repeats.xlsx
- plants-594329-SI/supplementary materials/Table S3. Long repeats.xlsx
- plants-594329-SI/supplementary materials/Table S4. Marker comparison.docx
- plants-594329-SI/supplementary materials/Table S5. Sequencing results.docx
- plants-594329-SI/supplementary materials/Table S6. NCBI accession number.xlsx
- supplementary materials/
- supplementary materials/Table S1. Codon usage.xlsx
- supplementary materials/Table S2. Tandem repeats.xlsx
- supplementary materials/Table S3. Long repeats.xlsx
- supplementary materials/Table S4. Marker comparison.docx
- supplementary materials/Table S5. Sequencing results.docx
- supplementary materials/Table S6. NCBI accession number.xlsx
