# Supplementary material for: Complete Chloroplast Genomes of Ampelopsis humulifolia and Ampelopsis japonica: Molecular Structure, Comparative Analysis, and Phylogenetic Analysis
Source: Plants (Basel). 2019 Oct 14;8(10):410. doi: 10.3390/plants8100410 (PMC6843361; doi:10.3390/plants8100410)
Supplement: Supplementary file 1 [file plants-08-00410-s001.zip › plants-594329-SI/supplementary materials/Table S1. Codon usage.xlsx]

## Sheet: Sheet1
A. humulifolia
AA	Codon	Count	ratio	RSCU	percent
Phe	UUU	952	0.63	1.27	0.0556
Phe	UUC	549	0.37	0.73
Leu	UUA	852	0.3	1.81	0.1046
Leu	UUG	589	0.21	1.25
Leu	CUU	590	0.21	1.25
Leu	CUC	190	0.07	0.4
Leu	CUA	400	0.14	0.85
Leu	CUG	203	0.07	0.43
Ile	AUU	1126	0.48	1.46	0.086
Ile	AUC	484	0.21	0.63
Ile	AUA	711	0.31	0.92
Met	AUG	645	1	1	0.0239
Val	GUU	499	0.35	1.38	0.0537
Val	GUC	192	0.13	0.53
Val	GUA	550	0.38	1.52
Val	GUG	208	0.14	0.57
Ser	UCU	593	0.28	1.71	0.0771
Ser	UCC	330	0.16	0.95
Ser	UCA	442	0.21	1.27
Ser	UCG	193	0.09	0.56
Ser	AGU	406	0.2	1.17
Ser	AGC	118	0.06	0.34
Pro	CCU	451	0.4	1.6	0.0417
Pro	CCC	197	0.17	0.7
Pro	CCA	327	0.29	1.16
Pro	CCG	152	0.14	0.54
Thr	ACU	555	0.4	1.61	0.051
Thr	ACC	249	0.18	0.72
Thr	ACA	422	0.31	1.22
Thr	ACG	152	0.11	0.44
Ala	GCU	648	0.46	1.82	0.0527
Ala	GCC	236	0.17	0.66
Ala	GCA	387	0.27	1.09
Ala	GCG	152	0.1	0.43
Tyr	UAU	815	0.81	1.63	0.0372
Tyr	UAC	188	0.19	0.37
His	CAU	486	0.74	1.49	0.0242
His	CAC	167	0.26	0.51
Gln	CAA	748	0.77	1.54	0.0359
Gln	CAG	221	0.23	0.46
Asn	AAU	1018	0.77	1.54	0.049
Asn	AAC	304	0.23	0.46
Lys	AAA	1037	0.73	1.45	0.0528
Lys	AAG	389	0.27	0.55
Asp	GAU	890	0.8	1.61	0.0411
Asp	GAC	219	0.2	0.39
Glu	GAA	1059	0.75	1.5	0.0523
Glu	GAG	353	0.25	0.5
Cys	UGU	238	0.73	1.46	0.0121
Cys	UGC	88	0.27	0.54
Trp	UGG	470	1	1	0.0174
Arg	CGU	357	0.22	1.3	0.0608
Arg	CGC	95	0.06	0.35
Arg	CGA	374	0.23	1.37
Arg	CGG	121	0.07	0.44
Arg	AGA	511	0.31	1.87
Arg	AGG	184	0.11	0.67
Gly	GGU	616	0.34	1.35	0.0677
Gly	GGC	163	0.09	0.36
Gly	GGA	759	0.41	1.66
Gly	GGG	290	0.16	0.63
End	UAA	40	0.45	1.36	0.0032
End	UAG	23	0.26	0.78
End	UGA	25	0.29	0.85
A. japonica
AA	Codon	Count	ratio	RSCU	percent
Phe	UUU	954	0.63	1.27	0.0557
Phe	UUC	549	0.37	0.73
Leu	UUA	853	0.3	1.81	0.1045
Leu	UUG	587	0.21	1.25
Leu	CUU	589	0.21	1.25
Leu	CUC	190	0.07	0.4
Leu	CUA	399	0.14	0.85
Leu	CUG	203	0.07	0.43
Ile	AUU	1123	0.48	1.45	0.0859
Ile	AUC	485	0.21	0.63
Ile	AUA	710	0.31	0.92
Met	AUG	647	1	1	0.024
Val	GUU	499	0.35	1.38	0.0537
Val	GUC	192	0.13	0.53
Val	GUA	551	0.38	1.52
Val	GUG	208	0.14	0.57
Ser	UCU	593	0.29	1.71	0.0771
Ser	UCC	329	0.16	0.95
Ser	UCA	441	0.21	1.27
Ser	UCG	193	0.09	0.56
Ser	AGU	406	0.2	1.17
Ser	AGC	118	0.05	0.34
Pro	CCU	451	0.4	1.6	0.0418
Pro	CCC	198	0.18	0.7
Pro	CCA	327	0.29	1.16
Pro	CCG	152	0.13	0.54
Thr	ACU	554	0.4	1.61	0.051
Thr	ACC	250	0.18	0.73
Thr	ACA	422	0.31	1.23
Thr	ACG	150	0.11	0.44
Ala	GCU	647	0.45	1.82	0.0527
Ala	GCC	235	0.17	0.66
Ala	GCA	388	0.27	1.09
Ala	GCG	153	0.11	0.43
Tyr	UAU	815	0.81	1.63	0.0372
Tyr	UAC	188	0.19	0.37
His	CAU	485	0.74	1.49	0.0242
His	CAC	167	0.26	0.51
Gln	CAA	748	0.77	1.54	0.0359
Gln	CAG	222	0.23	0.46
Asn	AAU	1015	0.77	1.54	0.0489
Asn	AAC	304	0.23	0.46
Lys	AAA	1039	0.73	1.46	0.0529
Lys	AAG	389	0.27	0.54
Asp	GAU	891	0.8	1.61	0.0411
Asp	GAC	219	0.2	0.39
Glu	GAA	1060	0.75	1.5	0.0523
Glu	GAG	352	0.25	0.5
Cys	UGU	237	0.73	1.46	0.012
Cys	UGC	88	0.27	0.54
Trp	UGG	470	1	1	0.0174
Arg	CGU	358	0.22	1.31	0.0608
Arg	CGC	96	0.06	0.35
Arg	CGA	372	0.23	1.36
Arg	CGG	121	0.07	0.44
Arg	AGA	511	0.31	1.87
Arg	AGG	182	0.11	0.67
Gly	GGU	617	0.33	1.35	0.0677
Gly	GGC	160	0.09	0.35
Gly	GGA	762	0.42	1.67
Gly	GGG	288	0.16	0.63
End	UAA	40	0.46	1.36	0.0032
End	UAG	23	0.26	0.78
End	UGA	25	0.28	0.85
