# Supplementary material for: Complete Chloroplast Genomes of Ampelopsis humulifolia and Ampelopsis japonica: Molecular Structure, Comparative Analysis, and Phylogenetic Analysis
Source: Plants (Basel). 2019 Oct 14;8(10):410. doi: 10.3390/plants8100410 (PMC6843361; doi:10.3390/plants8100410)
Supplement: Supplementary file 1 [file plants-08-00410-s001.zip › plants-594329-SI/supplementary materials/Table S2. Tandem repeats.xlsx]

## Sheet: Sheet1
Ampelopsis humulifolia								IGS-intergenic region; CDs- protein coding region
Serial No	Indices	Copy Number	Consensus Size	A	C	G	T	Location
1	235--273	2.2	18	17	7	7	66	trnH-GUG/psbA（IGS）
2	1951--1980	2	15	30	20	16	33	trnK-UUU（intron）
3	6580--6634	2.3	24	45	7	7	40	rps16/trnQ-UUG（IGS）
4	6694--6730	2.3	16	48	5	0	45	rps16/trnQ-UUG（IGS）
5	6851--6877	2.7	10	62	0	11	25	rps16/trnQ-UUG（IGS）
6	6867--6909	2.6	16	60	4	2	32	rps16/trnQ-UUG（IGS）
7	7723--7749	1.9	14	44	7	7	40	rps16/trnQ-UUG（IGS）
8	10184--10227	2	23	40	0	2	56	trnS-GUC/trnG-GCC（IGS）
9	14789--14817	2.1	14	58	6	13	20	atpF/atpH（IGS）
10	15093--15126	2	17	26	38	0	35	atpF/atpH（IGS）
11	15893--15934	2.7	15	40	14	7	38	atpH/atpI（IGS）
12	28895--28936	2.1	20	57	9	14	19	rpoB/trnC-GCA（IGS）
13	29077--29116	2	20	25	15	15	45	rpoB/trnC-GCA（IGS）
14	29588--29630	2.2	20	20	11	13	53	rpoB/trnC-GCA（IGS）
15	30896--30924	2	15	75	0	0	24	petN/psbM（IGS）
16	32865--32909	2.1	21	46	0	26	26	psbM/trnD-GUC（IGS）
17	34181--34205	1.9	13	48	8	8	36	trnE-UUC/trnT-GGU（IGS）
18	34309--34340	2	16	75	0	0	25	trnE-UUC/trnT-GGU（IGS）
19	34867--34906	2.5	16	50	10	2	37	trnE-UUC/trnT-GGU（IGS）
20	39131--39305	2.1	85	38	10	20	30	trnS-UGA/psbZ（IGS）
21	39791--39831	2	20	51	9	0	39	psbZ/trnG-UCC（IGS）
22	39825--39863	3	13	43	2	0	53	psbZ/trnG-UCC（IGS）
23	39845--39904	33	2	46	0	0	53	psbZ/trnG-UCC（IGS）
24	39845--39908	2.1	31	45	0	0	54	psbZ/trnG-UCC（IGS）
25	39847--39922	2.3	33	43	1	0	55	psbZ/trnG-UCC（IGS）
26	39902--39931	1.9	15	36	3	0	60	psbZ/trnG-UCC（IGS）
27	39908--39991	3.5	24	33	1	2	63	psbZ/trnG-UCC（IGS）
28	39947--39979	2.1	15	30	0	3	66	psbZ/trnG-UCC（IGS）
29	39977--40001	2.1	12	32	0	0	68	psbZ/trnG-UCC（IGS）
30	40050--40134	6	15	55	0	0	44	psbZ/trnG-UCC（IGS）
31	40054--40141	14	6	57	0	0	42	psbZ/trnG-UCC（IGS）
32	40058--40140	4.1	20	57	0	0	42	psbZ/trnG-UCC（IGS）
33	40059--40139	2	40	56	0	0	43	psbZ/trnG-UCC（IGS）
34	40090--40149	3.1	19	61	1	0	36	psbZ/trnG-UCC（IGS）
35	46100--46129	2	15	33	13	13	40	psaA/ycf3（IGS）
36	48046--48080	2.2	16	34	25	14	25	ycf3（intron）
37	55372--55407	2.1	17	16	5	11	66	ndhC/trnV-UAC（IGS）
38	55375--55414	2.4	17	20	5	10	65	ndhC/trnV-UAC（IGS）
39	62188--62235	2	24	37	8	12	41	accD（CDS）
40	63603--63655	1.9	28	60	3	13	22	accD/psaI（IGS）
41	63842--63870	2.1	14	72	0	13	13	accD/psaI（IGS）
42	72020--72051	2.1	16	43	9	0	46	trnP-UGG/psaJ（IGS）
43	72067--72103	2.1	18	56	5	5	32	trnP-UGG/psaJ（IGS）
44	72543--72602	2.1	29	55	3	31	10	psaJ/rpl33（IGS）
45	72700--72744	2.5	19	53	0	11	35	psaJ/rpl33（IGS）
46	73161--73204	1.9	24	59	2	6	31	rpl33/rps18（IGS）
47	73195--73227	2.2	15	51	6	0	42	rpl33/rps18（IGS）
48	73222--73252	2.1	15	54	0	6	38	rpl33/rps18（IGS）
49	73340--73380	2	21	29	26	9	34	rpl33/rps18（IGS）
50	76705--76733	2.2	13	79	0	0	20	clpP（CDS）
51	80391--80436	2	23	41	10	19	28	petB（intron）
52	87167--87215	2.6	18	30	4	2	63	rpl16（intron）
53	94485--94573	4.1	21	12	23	10	53	ycf2（CDS）
54	96935--97022	5.1	17	29	9	26	35	ycf2（CDS）
55	96945--97022	4.3	18	29	10	26	33	ycf2（CDS）
56	96945--97021	8.6	9	29	10	27	32	ycf2（CDS）
57	105240--105277	2.1	18	28	5	5	60	rps12/trnV-GAC（IGS）
58	119068--119105	2	19	47	15	10	26	ndhF/rpl32（IGS）
59	124857--125085	2.1	111	38	19	10	31	rpl32/trnL-UAG（IGS）
60	125764--126097	2	167	32	13	17	35	ndhG/ndhI（IGS）
61	146092--146129	2.1	18	60	5	5	28	rps12（intron）
62	154347--154424	4.3	18	33	26	10	29	ycf2（CDS）
63	154360--154423	7.1	9	34	28	7	29	ycf2（CDS）
64	154347--154434	5.1	17	35	26	9	29	ycf2（CDS）
65	156796--156884	4.1	21	53	10	23	12	ycf2（CDS）
Ampelopsis japonica
Serial No	Indices	Copy Number	Consensus Size	A	C	G	T	Location
1	233--271	2.2	18	17	7	7	66	trnH-GUG/psbA（IGS）
2	1939--1968	2	15	30	20	16	33	trnK-UUU（intron）
3	6521--6545	2.1	12	24	8	0	68	rps16/trnQ-UUG（IGS）
4	6588--6642	2.3	24	45	7	7	40	rps16/trnQ-UUG（IGS）
5	6702--6738	2.3	16	48	5	0	45	rps16/trnQ-UUG（IGS）
6	6843--6903	3.3	19	60	3	1	34	rps16/trnQ-UUG（IGS）
7	6873--6905	3.5	10	60	0	0	39	rps16/trnQ-UUG（IGS）
8	7663--7697	2.2	16	57	5	11	25	rps16/trnQ-UUG（IGS）
9	7731--7757	1.9	14	44	7	7	40	rps16/trnQ-UUG（IGS）
10	10192--10237	2.1	22	45	0	2	52	trnS-GUC/trnG-GCC（IGS）
11	10191--10237	2	23	44	0	2	53	trnS-GUC/trnG-GCC（IGS）
12	11491--11524	2	17	35	11	0	52	trnG-GCC/trnR-UCU（IGS）
13	14819--14847	2.1	14	58	6	13	20	atpF/atpH（IGS）
14	15125--15158	2	17	26	38	0	35	atpF/atpH（IGS）
15	15925--15966	2.7	15	40	14	7	38	atpH/atpI（IGS）
16	28926--28967	2.1	20	57	9	14	19	rpoB/trnC-GCA（IGS）
17	29108--29147	2	20	25	15	15	45	rpoB/trnC-GCA（IGS）
18	29619--29661	2.2	20	20	11	13	53	rpoB/trnC-GCA（IGS）
19	30928--30956	2	15	75	0	0	24	petN/psbM（IGS）
20	32907--32951	2.1	21	46	0	26	26	psbM/trnD-GUC（IGS）
21	34216--34240	1.9	13	48	8	8	36	trnE-UUC/trnT-GGU（IGS）
22	34344--34375	2	16	75	0	0	25	trnE-UUC/trnT-GGU（IGS）
23	34902--34941	2.5	16	50	10	2	37	trnE-UUC/trnT-GGU（IGS）
24	39161--39335	2.1	84	38	9	20	31	trnS-UGA/psbZ（IGS）
25	39813--39965	11.9	13	45	1	0	52	psbZ/trnG-UCC（IGS）
26	39811--39856	2.1	22	45	4	0	50	psbZ/trnG-UCC（IGS）
27	39854--39971	66	2	47	0	0	51	psbZ/trnG-UCC（IGS）
28	39819--39981	7.8	21	46	1	0	52	psbZ/trnG-UCC（IGS）
29	39813--39975	4.9	34	46	1	0	52	psbZ/trnG-UCC（IGS）
30	39895--39963	4.3	15	43	0	0	56	psbZ/trnG-UCC（IGS）
31	39895--39981	2.5	35	44	0	0	55	psbZ/trnG-UCC（IGS）
32	39969--39998	1.9	15	36	3	0	60	psbZ/trnG-UCC（IGS）
33	39991--40058	2.8	25	33	0	2	63	psbZ/trnG-UCC（IGS）
34	40014--40046	2.1	15	30	0	3	66	psbZ/trnG-UCC（IGS）
35	40044--40068	2.1	12	32	0	0	68	psbZ/trnG-UCC（IGS）
36	40119--40166	2.4	20	60	0	0	39	psbZ/trnG-UCC（IGS）
37	40119--40156	2	19	57	0	0	42	psbZ/trnG-UCC（IGS）
38	40128--40164	2.3	17	59	0	0	40	psbZ/trnG-UCC（IGS）
39	46126--46155	2	15	33	13	13	40	psaA/ycf3（IGS）
40	48072--48106	2.2	16	34	25	14	25	ycf3（CDS）
41	55381--55416	2.1	17	16	5	11	66	ndhC/trnV-UAC（IGS）
42	55384--55423	2.4	17	20	5	10	65	ndhC/trnV-UAC（IGS）
43	63593--63645	1.9	28	60	3	13	22	accD/psaI（IGS）
44	63837--63865	2.1	14	72	0	13	13	accD/psaI（IGS）
45	68190--68225	2	18	33	5	5	55	petA/psbJ（IGS）
46	72026--72057	2.1	16	43	9	0	46	trnP-UGG/psaJ（IGS）
47	72073--72109	2.1	18	56	5	5	32	trnP-UGG/psaJ（IGS）
48	72677--72721	2.5	19	53	0	11	35	psaJ/rpl33（IGS）
49	73140--73183	1.9	24	59	2	6	31	rpl33/rps18（IGS）
50	73174--73206	2.2	15	51	6	0	42	rpl33/rps18（IGS）
51	73201--73231	2.1	15	54	0	6	38	rpl33/rps18（IGS）
52	73319--73359	2	21	29	26	9	34	rps18（CDS）
53	76685--76713	2.2	13	79	0	0	20	clpP（intron）
54	80370--80415	2	23	41	10	19	28	petB（intron）
55	87150--87198	2.6	18	30	4	2	63	rpl16（intron）
56	94466--94554	4.1	21	12	23	10	53	ycf2（CDS）
57	96916--97003	5.1	17	29	9	26	35	ycf2（CDS）
58	96926--97003	4.3	18	29	10	26	33	ycf2（CDS）
59	96926--97002	8.6	9	29	10	27	32	ycf2（CDS）
60	105221--105258	2.1	18	28	5	5	60	rps12/trnV-GAC（IGS）
61	118939--118976	2	19	47	15	10	26	ndhF/rpl32（IGS）
62	124787--125015	2	114	36	15	16	31	ndhE/ndhG（IGS）
63	125602--125807	2	103	31	9	18	40	ndhG/ndhI（IGS）
64	145798--145835	2.1	18	60	5	5	28	trnV-GAC/rps12（IGS）
65	154053--154130	4.3	18	33	26	10	29	ycf2（CDS）
66	154066--154129	7.1	9	34	28	7	29	ycf2（CDS）
67	154053--154140	5.1	17	35	26	9	29	ycf2（CDS）
68	156502--156590	4.1	21	53	10	23	12	ycf2（CDS）
