# Supplementary material for: Complete Chloroplast Genomes of Ampelopsis humulifolia and Ampelopsis japonica: Molecular Structure, Comparative Analysis, and Phylogenetic Analysis
Source: Plants (Basel). 2019 Oct 14;8(10):410. doi: 10.3390/plants8100410 (PMC6843361; doi:10.3390/plants8100410)
Supplement: Supplementary file 1 [file plants-08-00410-s001.zip › plants-594329-SI/supplementary materials/Table S3. Long repeats.xlsx]

## Sheet: sheputao正向回文
Ampelopsis humulifolia
No.	Length(bp)	Repeat type	Repeat 1 start position	Repeat 2 start position	Repeat 1 location	Repeat 2 location	E-value
1	18493	P	97675	135200	ycf2/rrn23	ycf1/ycf2	0
2	8027	P	89647	153694	rps19/ycf2	ycf2/rpl2	0
3	167	F	125763	125930	ndhG/ndhI	ndhG/ndhI	2.1e-91
4	118	F	124856	124967	ndhE/ndhG	ndhE/ndhG	6.66e-62
5	90	F	39130	39215	trnS-UGA/psbZ	trnS-UGA/psbZ	4.8e-45
6	60	F	96944	96962	ycf2	ycf2	9.96e-25
7	60	P	96944	154346	ycf2	ycf2	9.96e-25
8	60	P	96962	154364	ycf2	ycf2	9.96e-25
9	60	F	154346	154364	ycf2	ycf2	9.96e-25
10	48	F	96956	96974	ycf2	ycf2	9.28e-20
11	48	P	96956	154346	ycf2	ycf2	9.28e-20
12	48	P	96974	154364	ycf2	ycf2	9.28e-20
13	54	P	31856	31856	petN/psbM	petN/psbM	2.92e-19
14	42	F	89711	121168	rps19/rpl2	trnL-UAG/ccsA	3.8e-16
15	42	P	121168	161615	trnL-UAG/ccsA	rpl2/trnH-GUG	3.8e-16
16	46	F	96944	96980	ycf2	ycf2	1.38e-14
17	46	P	96944	154342	ycf2	ycf2	1.38e-14
18	46	P	96980	154378	ycf2	ycf2	1.38e-14
19	46	F	154342	154378	ycf2	ycf2	1.38e-14
20	41	F	104339	127130	rps12/trnV-GAC	ndhA	1.87e-13
21	41	P	127130	146988	ndhA	trnV-GAC/rps12	1.87e-13
22	39	R	34867	34867	trnE-UUC/trnT-GGU	trnE-UUC/trnT-GGU	1.62e-10
23	39	F	47555	104341	ycf3	rps12/trnV-GAC	1.62e-10
24	39	P	47555	146988	ycf3	trnV-GAC/rps12	1.62e-10
25	31	F	72542	72571	psaJ/rpl33	psaJ/rpl33	1.6e-09
26	39	F	47555	127132	ycf3	ndhA	6.01e-09
27	30	P	9606	49115	psbI/trnS-GUC	trnS-GGA	6.38e-09
28	30	F	96956	96992	ycf2	ycf2	6.38e-09
29	30	P	96956	154346	ycf2	ycf2	6.38e-09
30	30	P	96992	154382	ycf2	ycf2	6.38e-09
31	35	P	50914	50914	trnT-UGU/trnL-UAA	trnT-UGU/trnL-UAA	1.1e-06
32	31	F	11442	40342	trnG-GCC/trnR-UCU	trnG-UCC	6.68e-06
33	31	R	39972	39972	psbZ/trnG-UCC	psbZ/trnG-UCC	6.68e-06
34	33	P	79678	79678	psbT/psbN	psbT/psbN	1.47e-05
35	30	R	33187	35575	psbM/trnD-GUC	trnT-GGU/psbD	2.5e-05
36	32	F	9604	38945	trnS-GUC	trnS-UGA/psbZ	5.34e-05
37	30	F	6686	6702	rps16/trnQ-UUG	rps16/trnQ-UUG	0.000699
38	30	F	28894	28914	rpoB/trnC-GCA	rpoB/trnC-GCA	0.000699
39	30	F	29587	29607	rpoB/trnC-GCA	rpoB/trnC-GCA	0.000699
40	30	P	38947	49115	trnS-UGA	trnS-GGA	0.000699
41	30	F	42564	44788	psaB	psaA	0.000699
42	30	F	47567	104353	ycf3	rps12/trnV-GAC	0.000699
43	30	P	47567	146985	ycf3	trnV-GAC/rps12	0.000699
Ampelopsis japonica
No.	Length(bp)	Repeat type	Repeat 1 start position	Repeat 2 start position	Repeat 1 location	Repeat 2 location	E-value
1	26413	P	89626	135016	rps19/ycf1	ycf1/rpl2	0
2	115	F	124786	124900	ndhE/ndhG	ndhE/ndhG	4.25e-60
3	103	F	125601	125704	ndhG/ndhI	ndhG/ndhI	7.13e-53
4	80	F	39169	39255	trnS-UGA/psbZ	trnS-UGA/psbZ	5.01e-39
5	60	F	96925	96943	psbD	psbD	9.93e-25
6	60	P	96925	154052	psbD	ycf2	9.93e-25
7	60	P	96943	154070	psbD	ycf2	9.93e-25
8	60	F	154052	154070	ycf2	ycf2	9.93e-25
9	48	F	96937	96955	ycf2	ycf2	9.25e-20
10	48	P	96937	154052	ycf2	ycf2	9.25e-20
11	48	P	96955	154070	ycf2	ycf2	9.25e-20
12	54	P	31899	31899	petN/psbM	petN/psbM	2.91e-19
13	43	F	89691	121041	rps19/rpl2	petN/psbM	9.47e-17
14	43	P	121041	161321	trnL-UAG/ccsA	rpl2/trnH-GUG	9.47e-17
15	46	F	96925	96961	ycf2	ycf2	1.38e-14
16	46	P	96925	154048	ycf2	ycf2	1.38e-14
17	46	P	96961	154084	ycf2	ycf2	1.38e-14
18	46	F	154048	154084	ycf2	ycf2	1.38e-14
19	48	F	39889	39924	psbZ/trnG-UCC	psbZ/trnG-UCC	4.32e-14
20	41	F	104320	126944	rps12/trnV-GAC	ndhA	1.86e-13
21	41	P	126944	146694	ndhA	trnV-GAC/rps12	1.86e-13
22	39	R	34902	34902	trnE-UUC /trnT-GGU	trnE-UUC /trnT-GGU	1.62e-10
23	39	F	47581	104322	ycf3	rps12/trnV-GAC	1.62e-10
24	39	P	47581	146694	ycf3	trnV-GAC/rps12	1.62e-10
25	39	F	47581	126946	ycf3	ndhA	5.98e-09
26	30	P	9618	49123	trnS-GGA	trnS-GGA/rps4	6.36e-09
27	30	F	96937	96973	ycf2	ycf2	6.36e-09
28	30	P	96937	154052	ycf2	ycf2	6.36e-09
29	30	P	96973	154088	ycf2	ycf2	6.36e-09
30	36	F	39810	39832	psbZ/trnG-UCC	psbZ/trnG-UCC	2.99e-07
31	35	P	50922	50922	trnT-UGU/trnL-UAA	trnT-UGU/trnL-UAA	1.1e-06
32	31	R	6874	6874	rps16/trnQ-UUG	rps16/trnQ-UUG	6.65e-06
33	31	F	11455	40367	trnG-GCC	trnG-UCC/trnfM-CAU	6.65e-06
34	31	R	40039	40039	psbZ/trnG-UCC	psbZ/trnG-UCC	6.65e-06
35	33	P	79657	79657	psbT/psbN	psbT/psbN	1.46e-05
36	30	R	33229	35610	psbM/trnD-GUC	trnT-GGU/psbD	2.49e-05
37	32	F	9616	38984	trnS-GGA	trnS-UGA	5.32e-05
38	30	F	6694	6710	rps16/trnQ-UUG	rps16/trnQ-UUG	0.000697
39	30	F	28925	28945	rpoB/trnC-GCA	rpoB/trnC-GCA	0.000697
40	30	F	29618	29638	rpoB/trnC-GCA	rpoB/trnC-GCA	0.000697
41	30	F	34895	35616	trnE-UUC/trnT-GGU	rps12/trnV-GAC	0.000697
42	30	F	35616	35618	trnT-GGU/psbD	trnT-GGU/psbD	0.000697
43	30	R	35616	76673	trnT-GGU/psbD	clpP	0.000697
44	30	R	35616	76675	trnT-GGU/psbD	clpP	0.000697
45	30	P	38986	49123	psbC/trnS-UGA	trnS-GGA/rps4	0.000697
46	30	F	42590	44814	psaB	psaA	0.000697
47	30	F	47593	104334	ycf3	rps12/trnV-GAC	0.000697
48	30	P	47593	146691	ycf3	trnV-GAC/rps12	0.000697
