# Supplementary material for: Complete Chloroplast Genomes of Ampelopsis humulifolia and Ampelopsis japonica: Molecular Structure, Comparative Analysis, and Phylogenetic Analysis
Source: Plants (Basel). 2019 Oct 14;8(10):410. doi: 10.3390/plants8100410 (PMC6843361; doi:10.3390/plants8100410)
Supplement: Supplementary file 1 [file plants-08-00410-s001.zip › plants-594329-SI/supplementary materials/Table S6. NCBI accession number.xlsx]

## Sheet: Sheet1
Species	NCBI accession number	Journal
Vitis vinifera	NC_007957	BMC Evol. Biol. 6 (1), 32 (2006)
Vitis amurensis	KX499471	Conservation Genetics Resources 2016, 9, 1-4.
Tetrastigma hemsleyanum	KT033563	Mitochondrial DNA, 1-2 (2015) In press
Ampelopsis brevipedunculata	KT831767	Front Plant Sci 7, 341 (2016)
Paeonia lactiflora	NC_040983	Mitochondrial DNA B Resour 3 (2), 1110-1111 (2018)
